# Supplementary material for: Association Between Triglyceride/High-Density Lipoprotein Ratio and Premature Coronary Artery Disease in Young Saudi Population: A Case–Control Study
Source: Diagnostics (Basel). 2026 Jun 21;16(12):1922. doi: 10.3390/diagnostics16121922 (PMC13298638; doi:10.3390/diagnostics16121922)
Supplement: Supplementary file 1 [file diagnostics-16-01922-s001.zip]

Archive with 1 entries (1 files):
- diagnostics-4334262-supplementary.pdf
